# Supplementary material for: Systematic Comparison of the TGF-β Isoforms in Normal Dermal and Lung Fibroblasts Identifies TGF-β2 and TGF-β3 as Priority Targets in Tissue Fibrosis
Source: Cells. 2026 Apr 10;15(8):671. doi: 10.3390/cells15080671 (PMC13114339; doi:10.3390/cells15080671)
Supplement: Supplementary file 1 [file cells-15-00671-s001.zip]

Archive with 1 entries (1 files):
- cells-4200101-supplementary.pdf
